# Supplementary material for: Addressing Malnutrition Through Reducing the Cost of a Healthy Diet in Bangladesh
Source: Foods. 2025 Dec 10;14(24):4237. doi: 10.3390/foods14244237 (PMC12731697; doi:10.3390/foods14244237)
Supplement: Supplementary file 1 [file foods-14-04237-s001.zip]

Archive with 1 entries (1 files):
- foods-4001388-supplementary.pdf
